# Supplementary material for: Priming with Retinoic Acid, an Active Metabolite of Vitamin A, Increases Vitamin A Uptake in the Small Intestine of Neonatal Rats
Source: Nutrients. 2021 Nov 27;13(12):4275. doi: 10.3390/nu13124275 (PMC8703606; doi:10.3390/nu13124275)
Supplement: Supplementary file 1 [file nutrients-13-04275-s001.zip]

Archive with 1 entries (1 files):
- nutrients-1481221-supplementary.pdf
